# Supplementary material for: ﻿A new species of Neotropiconyttus Kirkaldy (Hemiptera, Reduviidae) in a cacao plantation from the Colombian Napo Province, including a key to species, and taxonomic notes of the genus
Source: Zookeys. 2024 Jul 19;1207:185–204. doi: 10.3897/zookeys.1207.120663 (PMC11283623; doi:10.3897/zookeys.1207.120663)
Supplement: XML Treatment for Neotropiconyttus [file zookeys.1207.120663-treatment1.xml]

<!DOCTYPE tp:taxon-treatment
  PUBLIC "-//TaxonX//DTD Taxonomic Treatment Publishing DTD v0 20100105//EN" "tax-treatment-NSO.dtd">
<tp:taxon-treatment xmlns:tp="http://www.plazi.org/taxpub"><tp:treatment-meta><kwd-group><label>Taxon classification</label><kwd>
                <named-content content-type="kingdom">Animalia</named-content>
              </kwd><kwd>
                <named-content content-type="order">Hemiptera</named-content>
              </kwd><kwd>
                <named-content content-type="family">Reduviidae</named-content>
              </kwd></kwd-group><mixed-citation publication-type="journal"><person-group><name><surname>Gamboa</surname><given-names>Jean</given-names></name><name><surname>Gil-Santana</surname><given-names>Hélcio R.</given-names></name><name><surname>Gamboa-Tabares</surname><given-names>Armando</given-names></name><name><surname>Martínez-Viuche</surname><given-names>Eidy</given-names></name><name><surname>Serna</surname><given-names>Francisco</given-names></name></person-group><article-title>﻿A new species of <italic><tp:taxon-name><tp:taxon-name-part taxon-name-part-type="genus" reg="Neotropiconyttus">Neotropiconyttus</tp:taxon-name-part></tp:taxon-name></italic> Kirkaldy (<tp:taxon-name><tp:taxon-name-part taxon-name-part-type="order">Hemiptera</tp:taxon-name-part></tp:taxon-name>, <tp:taxon-name><tp:taxon-name-part taxon-name-part-type="family">Reduviidae</tp:taxon-name-part></tp:taxon-name>) in a cacao plantation from the Colombian Napo Province, including a key to species, and taxonomic notes of the genus</article-title><source>Zookeys</source><day>19</day><month>07</month><year>2024</year><volume>1207</volume><fpage>185</fpage><lpage>204</lpage><pub-id pub-id-type="doi">10.3897/zookeys.1207.120663</pub-id></mixed-citation></tp:treatment-meta><tp:nomenclature><label>﻿Genus</label><tp:taxon-name>
              <object-id xmlns:xlink="http://www.w3.org/1999/xlink" content-type="arpha" xlink:type="simple">D9A758E6-B1D7-5CBE-82C7-F4147517FAE3</object-id>
              <tp:taxon-name-part taxon-name-part-type="genus" reg="Neotropiconyttus">Neotropiconyttus</tp:taxon-name-part>
            </tp:taxon-name><tp:taxon-authority>Kirkaldy, 1909</tp:taxon-authority><tp:nomenclature-citation-list><tp:nomenclature-citation><tp:taxon-name>
                  <tp:taxon-name-part taxon-name-part-type="genus" reg="Neotropiconyttus">Neotropiconyttus</tp:taxon-name-part>
                </tp:taxon-name><comment>Kirkaldy, 1909: 388 [as a new name for <tp:taxon-name><tp:taxon-name-part taxon-name-part-type="genus" reg="Amaurosphodrus">Amaurosphodrus</tp:taxon-name-part></tp:taxon-name> Stål, 1872]; <xref ref-type="bibr" rid="B29">Wygodzinsky 1949</xref>: 42 [catalog]; <xref ref-type="bibr" rid="B23">Putshkov and Putshkov 1985</xref>: 53 [catalog]; <xref ref-type="bibr" rid="B19">Maldonado 1990</xref>: 241 [catalog]; <xref ref-type="bibr" rid="B20">Maldonado and Lozada 1992</xref>: 162 [comments on diagnostic characteristics], 165 [in key]; <xref ref-type="bibr" rid="B8">Gil-Santana 2015</xref>: 30 [citation as a wasp-mimetic genus], 37 [in key]; <xref ref-type="bibr" rid="B9">Gil-Santana 2016</xref>: 92 [citation as a wasp-mimetic genus]; <xref ref-type="bibr" rid="B14">Gil-Santana et al. 2017</xref>: 41 [citation as a wasp-mimetic genus]; <xref ref-type="bibr" rid="B11">Gil-Santana and Oliveira 2023</xref>: 164 [citation as a wasp-mimetic genus], 200 [in key].</comment></tp:nomenclature-citation></tp:nomenclature-citation-list></tp:nomenclature><tp:treatment-sec sec-type="type species" id="SECID0EZOAE"><title>Type species.</title><p>[<italic><tp:taxon-name><tp:taxon-name-part taxon-name-part-type="genus" reg="Zelus">Zelus</tp:taxon-name-part></tp:taxon-name></italic>] <italic><tp:taxon-name><tp:taxon-name-part taxon-name-part-type="genus" reg="Neotropiconyttus"/><tp:taxon-name-part taxon-name-part-type="species" reg="alboannulatus">alboannulatus</tp:taxon-name-part></tp:taxon-name></italic> Stål, 1855 by original designation, Kirkaldy, 1909: 388.</p></tp:treatment-sec><tp:treatment-sec sec-type="diagnosis" id="SECID0EQPAE"><title>Diagnosis.</title><p><italic><tp:taxon-name><tp:taxon-name-part taxon-name-part-type="genus" reg="Neotropiconyttus">Neotropiconyttus</tp:taxon-name-part></tp:taxon-name></italic> may be separated from other wasp-mimicking genera by the following set of characters: Head fairly setose to very densely setose, especially on ventral and postocular portions, postantennal spines curved and directed forward; pronotum not inflated; scutellum visible from above; fore femora thicker only basally; fore tibiae straight.</p></tp:treatment-sec><tp:treatment-sec sec-type="description" id="SECID0E4PAE"><title>Description.</title><p>Integument smooth. <bold><italic>Head</italic></bold>: gibbous, large, approximately as long as wide across eyes (neck excluded); with sparse long and short, straight or somewhat curved blackish setae; the latter much denser, forming pubescence of long blackish thick setae on postocular portion and gula. Clypeus straight in dorsal view, curved in lateral view. Antennal insertion at level of upper 1/3 of eye; scape straight, shiny; pedicel straight or somewhat curved; basiflagellomere slightly curved or straight; in [known] males somewhat thickened in basal ~ 1/2; distiflagellomere slightly curved and thinner than the other segments. Postantennal spines strongly curved and directed forward. Eyes globose, glabrous, projecting laterally, prominent in dorsal view, close to dorsal margin of head; reaching or not reaching ventral margin of head. Interocular sulcus thin and shallow, curved laterally. Just anterior to it, on midline, a small oval fossa followed anteriorly by a very short thin shallow median sulcus, which sometimes is not evident. Ocelli and portion between them elevated, the former somewhat closer to eyes than to each other. Labium stout, curved, reaching prosternum approximately at proximal part of its distal 1/3; segment II (first visible) thickest and longest, straight, reaching level of distal 1/3 of eye or its posterior margin; segment IV shortest, triangular, tapering. Neck thin. <bold><italic>Thorax</italic></bold>: Anterior collar narrow; anterolateral angles prominent, subtriangular. Transverse sulcus not deep, interrupted before middle by a pair of submedian shallow carinae; slightly curved laterally. Mid-longitudinal sulcus on fore lobe of pronotum moderately deep; disc of hind lobe smooth; lateral longitudinal sulci well marked at posterior 1/2 to posterior 2/3 of hind lobe of pronotum. Humeral angle slightly or not elevated, rounded at lateral margin. Scutellum with margins elevated, apex rounded. Legs: coxae globose; femora and tibiae slender, elongated, and generally straight. Fore femur shorter than head and pronotum together, thickened at basal portion and somewhat curved at midportion; middle and hind femora slightly thickened basally, sometimes dilated subapically and slightly narrower approximately at median portion where distal pale annuli may be located; apices of all femora with a pair of lateral small tubercles. Fore tibiae thickened apically, where there is a dorsal spur and a mesal comb. Hemelytra long, surpassing abdomen by ~ 1/2 length of membrane. <bold><italic>Abdomen</italic></bold>: elongated; spiracles rounded.</p></tp:treatment-sec><ref-list><ref id="B29"><mixed-citation xmlns:xlink="http://www.w3.org/1999/xlink" xlink:type="simple"><person-group><name name-style="western"><surname>Wygodzinsky</surname><given-names>P</given-names></name></person-group> (<year>1949</year>) <article-title>Elenco sistematico de los reduviiformes americanos. Instituto de Medicina Regional de la Universidad Nacional de Tucumán.</article-title><source>Monografia</source><volume>1</volume>: <fpage>1</fpage>–<lpage>102</lpage>.</mixed-citation></ref><ref id="B23"><mixed-citation xmlns:xlink="http://www.w3.org/1999/xlink" xlink:type="simple"><person-group><name name-style="western"><surname>Putshkov</surname><given-names>VG</given-names></name><name name-style="western"><surname>Putshkov</surname><given-names>PV</given-names></name></person-group> (<year>1985</year>) <source>A catalogue of the Assassin-bugs genera of the World (<tp:taxon-name><tp:taxon-name-part taxon-name-part-type="suborder">Heteroptera</tp:taxon-name-part></tp:taxon-name>, <tp:taxon-name><tp:taxon-name-part taxon-name-part-type="family">Reduviidae</tp:taxon-name-part></tp:taxon-name>).</source><publisher-name>Published by the authors</publisher-name>, <publisher-loc>Kiev</publisher-loc>, <size units="page">137 pp</size>.</mixed-citation></ref><ref id="B19"><mixed-citation xmlns:xlink="http://www.w3.org/1999/xlink" xlink:type="simple"><person-group><name name-style="western"><surname>Maldonado</surname><given-names>CJ</given-names></name></person-group> (<year>1990</year>) <source>Systematic catalogue of the <tp:taxon-name><tp:taxon-name-part taxon-name-part-type="family">Reduviidae</tp:taxon-name-part></tp:taxon-name> of the World. Caribbean Journal of Science, Special publication No.</source><publisher-name>1</publisher-name>, <publisher-loc>University of Puerto Rico, Mayagüez</publisher-loc>, <size units="page">694 pp</size>.</mixed-citation></ref><ref id="B20"><mixed-citation xmlns:xlink="http://www.w3.org/1999/xlink" xlink:type="simple"><person-group><name name-style="western"><surname>Maldonado</surname><given-names>CJ</given-names></name><name name-style="western"><surname>Lozada</surname><given-names>RPW</given-names></name></person-group> (<year>1992</year>) <article-title>Key to the group of neotropical wasp-mimetic harpactorine genera and the description of a new species (<tp:taxon-name><tp:taxon-name-part taxon-name-part-type="order">Hemiptera</tp:taxon-name-part></tp:taxon-name>: <tp:taxon-name><tp:taxon-name-part taxon-name-part-type="family">Reduviidae</tp:taxon-name-part></tp:taxon-name>).</article-title><source>Proceedings of the Entomological Society of Washington</source><volume>94</volume>(<issue>1</issue>): <fpage>162</fpage>–<lpage>165</lpage>.</mixed-citation></ref><ref id="B8"><mixed-citation xmlns:xlink="http://www.w3.org/1999/xlink" xlink:type="simple"><person-group><name name-style="western"><surname>Gil-Santana</surname><given-names>HR</given-names></name></person-group> (<year>2015</year>) <article-title><italic><tp:taxon-name><tp:taxon-name-part taxon-name-part-type="genus">Parahiranetis</tp:taxon-name-part><tp:taxon-name-part taxon-name-part-type="species">salgadoi</tp:taxon-name-part></tp:taxon-name></italic>, a new genus and species of <tp:taxon-name><tp:taxon-name-part taxon-name-part-type="tribe">Harpactorini</tp:taxon-name-part></tp:taxon-name> (<tp:taxon-name><tp:taxon-name-part taxon-name-part-type="order">Hemiptera</tp:taxon-name-part></tp:taxon-name>: <tp:taxon-name><tp:taxon-name-part taxon-name-part-type="suborder">Heteroptera</tp:taxon-name-part></tp:taxon-name>: <tp:taxon-name><tp:taxon-name-part taxon-name-part-type="family">Reduviidae</tp:taxon-name-part></tp:taxon-name>), with a key to Neotropical wasp-mimicking harpactorine genera.</article-title><source>Acta Entomologica Musei Nationalis Pragae</source><volume>55</volume>(<issue>1</issue>): <fpage>29</fpage>–<lpage>38</lpage>.</mixed-citation></ref><ref id="B9"><mixed-citation xmlns:xlink="http://www.w3.org/1999/xlink" xlink:type="simple"><person-group><name name-style="western"><surname>Gil-Santana</surname><given-names>HR</given-names></name></person-group> (<year>2016</year>) <article-title>First description of the male of <italic><tp:taxon-name><tp:taxon-name-part taxon-name-part-type="genus">Hiranetis</tp:taxon-name-part><tp:taxon-name-part taxon-name-part-type="species">atra</tp:taxon-name-part></tp:taxon-name></italic> Stål and new country records, with taxonomic notes on other species of <tp:taxon-name><tp:taxon-name-part taxon-name-part-type="genus">Hiranetis</tp:taxon-name-part></tp:taxon-name> Spinola (<tp:taxon-name><tp:taxon-name-part taxon-name-part-type="order">Hemiptera</tp:taxon-name-part></tp:taxon-name>, <tp:taxon-name><tp:taxon-name-part taxon-name-part-type="suborder">Heteroptera</tp:taxon-name-part></tp:taxon-name>, <tp:taxon-name><tp:taxon-name-part taxon-name-part-type="family">Reduviidae</tp:taxon-name-part></tp:taxon-name>, <tp:taxon-name><tp:taxon-name-part taxon-name-part-type="subfamily">Harpactorinae</tp:taxon-name-part></tp:taxon-name>).</article-title><source>ZooKeys</source><volume>605</volume>: <fpage>91</fpage>–<lpage>111</lpage>. <ext-link xlink:href="10.3897/zookeys.605.8797" ext-link-type="doi" xlink:type="simple">https://doi.org/10.3897/zookeys.605.8797</ext-link></mixed-citation></ref><ref id="B14"><mixed-citation xmlns:xlink="http://www.w3.org/1999/xlink" xlink:type="simple"><person-group><name name-style="western"><surname>Gil-Santana</surname><given-names>HR</given-names></name><name name-style="western"><surname>Salomão</surname><given-names>AT</given-names></name><name name-style="western"><surname>Oliveira</surname><given-names>J</given-names></name></person-group> (<year>2017</year>) <article-title>First description of the male and redescription of the female of <italic><tp:taxon-name><tp:taxon-name-part taxon-name-part-type="genus">Parahiranetis</tp:taxon-name-part><tp:taxon-name-part taxon-name-part-type="species">salgadoi</tp:taxon-name-part></tp:taxon-name></italic> Gil-Santana (<tp:taxon-name><tp:taxon-name-part taxon-name-part-type="order">Hemiptera</tp:taxon-name-part></tp:taxon-name>, <tp:taxon-name><tp:taxon-name-part taxon-name-part-type="family">Reduviidae</tp:taxon-name-part></tp:taxon-name>, <tp:taxon-name><tp:taxon-name-part taxon-name-part-type="subfamily">Harpactorinae</tp:taxon-name-part></tp:taxon-name>).</article-title><source>ZooKeys</source><volume>671</volume>: <fpage>19</fpage>–<lpage>48</lpage>. <ext-link xlink:href="10.3897/zookeys.671.11985" ext-link-type="doi" xlink:type="simple">https://doi.org/10.3897/zookeys.671.11985</ext-link></mixed-citation></ref><ref id="B11"><mixed-citation xmlns:xlink="http://www.w3.org/1999/xlink" xlink:type="simple"><person-group><name name-style="western"><surname>Gil-Santana</surname><given-names>HR</given-names></name><name name-style="western"><surname>Oliveira</surname><given-names>J</given-names></name></person-group> (<year>2023</year>) <article-title>A new genus and a new species of wasp-mimicking <tp:taxon-name><tp:taxon-name-part taxon-name-part-type="tribe">Harpactorini</tp:taxon-name-part></tp:taxon-name> (<tp:taxon-name><tp:taxon-name-part taxon-name-part-type="order">Hemiptera</tp:taxon-name-part></tp:taxon-name>, <tp:taxon-name><tp:taxon-name-part taxon-name-part-type="suborder">Heteroptera</tp:taxon-name-part></tp:taxon-name>, <tp:taxon-name><tp:taxon-name-part taxon-name-part-type="family">Reduviidae</tp:taxon-name-part></tp:taxon-name>, <tp:taxon-name><tp:taxon-name-part taxon-name-part-type="subfamily">Harpactorinae</tp:taxon-name-part></tp:taxon-name>), with an updated key to the Neotropical genera.</article-title><source>ZooKeys</source><volume>1152</volume>: <fpage>163</fpage>–<lpage>204</lpage>. <ext-link xlink:href="10.3897/zookeys.1152.96058" ext-link-type="doi" xlink:type="simple">https://doi.org/10.3897/zookeys.1152.96058</ext-link></mixed-citation></ref></ref-list></tp:taxon-treatment>
