# Supplementary material for: ﻿A new species of Neotropiconyttus Kirkaldy (Hemiptera, Reduviidae) in a cacao plantation from the Colombian Napo Province, including a key to species, and taxonomic notes of the genus
Source: Zookeys. 2024 Jul 19;1207:185–204. doi: 10.3897/zookeys.1207.120663 (PMC11283623; doi:10.3897/zookeys.1207.120663)
Supplement: XML Treatment for Neotropiconyttus alboannulatus [file zookeys.1207.120663-treatment2.xml]

<!DOCTYPE tp:taxon-treatment
  PUBLIC "-//TaxonX//DTD Taxonomic Treatment Publishing DTD v0 20100105//EN" "tax-treatment-NSO.dtd">
<tp:taxon-treatment xmlns:tp="http://www.plazi.org/taxpub"><tp:treatment-meta><kwd-group><label>Taxon classification</label><kwd>
                <named-content content-type="kingdom">Animalia</named-content>
              </kwd><kwd>
                <named-content content-type="order">Hemiptera</named-content>
              </kwd><kwd>
                <named-content content-type="family">Reduviidae</named-content>
              </kwd></kwd-group><mixed-citation publication-type="journal"><person-group><name><surname>Gamboa</surname><given-names>Jean</given-names></name><name><surname>Gil-Santana</surname><given-names>Hélcio R.</given-names></name><name><surname>Gamboa-Tabares</surname><given-names>Armando</given-names></name><name><surname>Martínez-Viuche</surname><given-names>Eidy</given-names></name><name><surname>Serna</surname><given-names>Francisco</given-names></name></person-group><article-title>﻿A new species of <italic><tp:taxon-name><tp:taxon-name-part taxon-name-part-type="genus" reg="Neotropiconyttus">Neotropiconyttus</tp:taxon-name-part></tp:taxon-name></italic> Kirkaldy (<tp:taxon-name><tp:taxon-name-part taxon-name-part-type="order">Hemiptera</tp:taxon-name-part></tp:taxon-name>, <tp:taxon-name><tp:taxon-name-part taxon-name-part-type="family">Reduviidae</tp:taxon-name-part></tp:taxon-name>) in a cacao plantation from the Colombian Napo Province, including a key to species, and taxonomic notes of the genus</article-title><source>Zookeys</source><day>19</day><month>07</month><year>2024</year><volume>1207</volume><fpage>185</fpage><lpage>204</lpage><pub-id pub-id-type="doi">10.3897/zookeys.1207.120663</pub-id></mixed-citation></tp:treatment-meta><tp:nomenclature><label>﻿</label><tp:taxon-name>
              <object-id xmlns:xlink="http://www.w3.org/1999/xlink" content-type="arpha" xlink:type="simple">3C333E1A-72D3-53A6-A744-244FE1246BB1</object-id>
              <tp:taxon-name-part taxon-name-part-type="genus" reg="Neotropiconyttus">Neotropiconyttus</tp:taxon-name-part>
              <tp:taxon-name-part taxon-name-part-type="species" reg="alboannulatus">alboannulatus</tp:taxon-name-part>
            </tp:taxon-name><tp:taxon-authority>(Stål, 1855)</tp:taxon-authority><xref ref-type="fig" rid="F1">Figs 1–4</xref><tp:nomenclature-citation-list><tp:nomenclature-citation><tp:taxon-name>
                  <tp:taxon-name-part taxon-name-part-type="genus" reg="Zelus">Zelus</tp:taxon-name-part>
                  <tp:taxon-name-part taxon-name-part-type="species" reg="alboannulatus">alboannulatus</tp:taxon-name-part>
                </tp:taxon-name><comment>Stål, 1855: 189 [description].</comment></tp:nomenclature-citation><tp:nomenclature-citation><tp:taxon-name>
                  <tp:taxon-name-part taxon-name-part-type="genus" reg="Amaurosphodrus">Amaurosphodrus</tp:taxon-name-part>
                  <tp:taxon-name-part taxon-name-part-type="species" reg="albo-annulatus">albo-annulatus</tp:taxon-name-part>
                </tp:taxon-name><comment>; <xref ref-type="bibr" rid="B26">Stål 1867</xref>: 297 [description], 1872: 82 [catalog]; <xref ref-type="bibr" rid="B18">Lethierry and Severin 1896</xref>: 178 [catalog]; <xref ref-type="bibr" rid="B3">Champion 1899</xref>: 283 [citation, comments], tab. XVII, figs 15, 15a.</comment></tp:nomenclature-citation><tp:nomenclature-citation><tp:taxon-name>
                  <tp:taxon-name-part taxon-name-part-type="genus" reg="Zelus">Zelus</tp:taxon-name-part>
                  <tp:taxon-name-part taxon-name-part-type="species" reg="albo-annulatus">albo-annulatus</tp:taxon-name-part>
                </tp:taxon-name><comment>; <xref ref-type="bibr" rid="B28">Walker 1873</xref>: 136 [catalog].</comment></tp:nomenclature-citation><tp:nomenclature-citation><tp:taxon-name>
                  <tp:taxon-name-part taxon-name-part-type="genus" reg="Neotropiconyttus">Neotropiconyttus</tp:taxon-name-part>
                  <tp:taxon-name-part taxon-name-part-type="species" reg="alboannulatus">alboannulatus</tp:taxon-name-part>
                </tp:taxon-name><comment>; <xref ref-type="bibr" rid="B17">Kirkaldy 1909</xref>: 388 [as the type of <tp:taxon-name><tp:taxon-name-part taxon-name-part-type="genus" reg="Amaurosphodrus">Amaurosphodrus</tp:taxon-name-part></tp:taxon-name> Stål, 1872 in the new combination]; <xref ref-type="bibr" rid="B29">Wygodzinsky 1949</xref>: 42 [catalog]; <xref ref-type="bibr" rid="B19">Maldonado 1990</xref>: 241 [catalog]; <xref ref-type="bibr" rid="B20">Maldonado and Lozada 1992</xref>: 165 [comparison with other species of the genus based on color characteristics]; <xref ref-type="bibr" rid="B6">Froeschner 1999</xref>: 207 [catalog].</comment></tp:nomenclature-citation></tp:nomenclature-citation-list></tp:nomenclature><tp:treatment-sec sec-type="distribution" id="SECID0E3UAE"><title>Distribution.</title><p>Colombia.</p></tp:treatment-sec><tp:treatment-sec sec-type="notes" id="SECID0EBVAE"><title>Notes.</title><p><italic><tp:taxon-name><tp:taxon-name-part taxon-name-part-type="genus" reg="Neotropiconyttus">Neotropiconyttus</tp:taxon-name-part><tp:taxon-name-part taxon-name-part-type="species" reg="alboannulatus">alboannulatus</tp:taxon-name-part></tp:taxon-name></italic> was described based on (a) female specimen (s) from Colombia (<xref ref-type="bibr" rid="B25">Stål 1855</xref>) (Figs <xref ref-type="fig" rid="F1">1–3</xref>). The female “Typus” currently deposited in <named-content xmlns:xlink="http://www.w3.org/1999/xlink" content-type="dwc:institutional_code" xlink:title="Swedish Museum of Natural History" xlink:href="http://grbio.org/institution/swedish-museum-natural-history-entomology-collections" xlink:type="simple">NHRS</named-content> is considered a syntype, according to Art. 73.2 of the <xref ref-type="bibr" rid="B16">ICZN (1999)</xref>. This specimen has a label with the locality “Remedios”, written by <xref ref-type="bibr" rid="B25">Stål (1855)</xref> as the original information. Therefore, according to Art. 76.1 of the <xref ref-type="bibr" rid="B16">ICZN (1999)</xref>, “Remedios” is considered the type locality of <italic><tp:taxon-name><tp:taxon-name-part taxon-name-part-type="genus" reg="Neotropiconyttus">N.</tp:taxon-name-part><tp:taxon-name-part taxon-name-part-type="species" reg="alboannulatus">alboannulatus</tp:taxon-name-part></tp:taxon-name></italic>. Further, the species was also recorded in Mexico (<xref ref-type="bibr" rid="B28">Walker 1873</xref>) and Panama (<xref ref-type="bibr" rid="B3">Champion 1899</xref>). The latter author observed only females similar to the type specimen.</p><fig id="F1" position="float" orientation="portrait"><object-id xmlns:xlink="http://www.w3.org/1999/xlink" content-type="doi" xlink:type="simple">10.3897/zookeys.1207.120663.figures1-4</object-id><object-id xmlns:xlink="http://www.w3.org/1999/xlink" content-type="arpha" xlink:type="simple">C0544BF0-4A55-573B-ACEE-1091847BBB98</object-id><label>Figures 1–4.</label><caption><p><italic><tp:taxon-name><tp:taxon-name-part taxon-name-part-type="genus" reg="Neotropiconyttus">Neotropiconyttus</tp:taxon-name-part><tp:taxon-name-part taxon-name-part-type="species" reg="alboannulatus">alboannulatus</tp:taxon-name-part></tp:taxon-name></italic> (Stål, 1855), syntype, female, deposited in <named-content xmlns:xlink="http://www.w3.org/1999/xlink" content-type="dwc:institutional_code" xlink:title="Swedish Museum of Natural History" xlink:href="http://grbio.org/institution/swedish-museum-natural-history-entomology-collections" xlink:type="simple">NHRS</named-content>, catalog number <named-content xmlns:xlink="http://www.w3.org/1999/xlink" content-type="dwc:institutional_code" xlink:title="Swedish Museum of Natural History" xlink:href="http://grbio.org/institution/swedish-museum-natural-history-entomology-collections" xlink:type="simple">NHRS</named-content>-GULI000000054, photographs provided by Gunvi Lindberg, 2023 of Naturhistoriska Riksmuseet [Swedish Museum of Natural History] and made available by this institution under the Creative Commons Attribution 4.0 International Public License, CC-BY 4.0, <ext-link xmlns:xlink="http://www.w3.org/1999/xlink" xlink:href="https://creativecommons.org/licenses/by/4.0/legalcode" ext-link-type="uri" xlink:type="simple">https://creativecommons.org/licenses/by/4.0/legalcode</ext-link><bold>1</bold> dorsal view <bold>2</bold> ventral view <bold>3</bold> lateral view <bold>4</bold> labels.</p></caption><graphic xmlns:xlink="http://www.w3.org/1999/xlink" xlink:href="zookeys-1207-185_article-120663__-g001.jpg" position="float" orientation="portrait" xlink:type="simple" id="oo_1095674.jpg"><uri content-type="original_file" xlink:type="simple">https://binary.pensoft.net/fig/1095674</uri></graphic></fig></tp:treatment-sec><tp:treatment-sec sec-type="Morphological remarks" id="SECID0EKYAE"><title>Morphological remarks.</title><p>Length ~ 9.5 mm. The so far recorded specimens are generally blackish with small whitish annuli on median portion of femora, somewhat larger on hind legs, and the anterior ~ 1/2 of the ventral surface of the abdomen reddish.</p></tp:treatment-sec><ref-list><ref id="B26"><mixed-citation xmlns:xlink="http://www.w3.org/1999/xlink" xlink:type="simple"><person-group><name name-style="western"><surname>Stål</surname><given-names>C</given-names></name></person-group> (<year>1867</year>) Bidrag till Reduviidernas kännedom. Öfversigt af Kongliga Vetenskaps-Akademiens Förhandlingar 23(9): 235‒302.</mixed-citation></ref><ref id="B18"><mixed-citation xmlns:xlink="http://www.w3.org/1999/xlink" xlink:type="simple"><person-group><name name-style="western"><surname>Lethierry</surname><given-names>L</given-names></name><name name-style="western"><surname>Severin</surname><given-names>G</given-names></name></person-group> (<year>1896</year>) <source>Catalogue général des Hémiptères. Tome III. Hétéroptères. R.</source><publisher-name>Friedländer &amp; Fils</publisher-name>, <publisher-loc>Libraires-Éditeurs, Berlin</publisher-loc>, <size units="page">275 pp</size>.</mixed-citation></ref><ref id="B3"><mixed-citation xmlns:xlink="http://www.w3.org/1999/xlink" xlink:type="simple"><person-group><name name-style="western"><surname>Champion</surname><given-names>GC</given-names></name></person-group> (<year>1899</year>) <article-title><tp:taxon-name><tp:taxon-name-part taxon-name-part-type="class">Insecta</tp:taxon-name-part></tp:taxon-name><tp:taxon-name><tp:taxon-name-part taxon-name-part-type="order">Rhynchota</tp:taxon-name-part></tp:taxon-name>. <tp:taxon-name><tp:taxon-name-part taxon-name-part-type="order">Hemiptera</tp:taxon-name-part></tp:taxon-name>-<tp:taxon-name><tp:taxon-name-part taxon-name-part-type="suborder">Heteroptera</tp:taxon-name-part></tp:taxon-name>, Vol II.</article-title> In: <person-group><name name-style="western"><surname>Godman</surname><given-names>FD</given-names></name><name name-style="western"><surname>Salvin</surname><given-names>O</given-names></name></person-group> (<role>Eds</role>) <issue-title>Biologia Centrali Americana.</issue-title><source>Taylor and Francis, London</source>, <fpage>193</fpage>–<lpage>304</lpage>.</mixed-citation></ref><ref id="B28"><mixed-citation xmlns:xlink="http://www.w3.org/1999/xlink" xlink:type="simple"><person-group><name name-style="western"><surname>Walker</surname><given-names>F</given-names></name></person-group> (<year>1873</year>) <source>Catalogue of the specimens of <tp:taxon-name><tp:taxon-name-part taxon-name-part-type="order">Hemiptera</tp:taxon-name-part></tp:taxon-name><tp:taxon-name><tp:taxon-name-part taxon-name-part-type="suborder">Heteroptera</tp:taxon-name-part></tp:taxon-name> in the Collection of the British Museum (Part VIII).</source><publisher-name>Printed for the Trustees of the British Museum</publisher-name>, <publisher-loc>London</publisher-loc>, <size units="page">220 pp</size>.</mixed-citation></ref><ref id="B17"><mixed-citation xmlns:xlink="http://www.w3.org/1999/xlink" xlink:type="simple"><person-group><name name-style="western"><surname>Kirkaldy</surname><given-names>GW</given-names></name></person-group> (<year>1909</year>) <article-title><tp:taxon-name><tp:taxon-name-part taxon-name-part-type="order">Hemiptera</tp:taxon-name-part></tp:taxon-name>, old and new, No. 2.</article-title><source>Canadian Entomologist</source><volume>41</volume>(<issue>11</issue>): <fpage>388</fpage>–<lpage>392</lpage>. <ext-link xlink:href="10.4039/Ent41388-11" ext-link-type="doi" xlink:type="simple">https://doi.org/10.4039/Ent41388-11</ext-link></mixed-citation></ref><ref id="B29"><mixed-citation xmlns:xlink="http://www.w3.org/1999/xlink" xlink:type="simple"><person-group><name name-style="western"><surname>Wygodzinsky</surname><given-names>P</given-names></name></person-group> (<year>1949</year>) <article-title>Elenco sistematico de los reduviiformes americanos. Instituto de Medicina Regional de la Universidad Nacional de Tucumán.</article-title><source>Monografia</source><volume>1</volume>: <fpage>1</fpage>–<lpage>102</lpage>.</mixed-citation></ref><ref id="B19"><mixed-citation xmlns:xlink="http://www.w3.org/1999/xlink" xlink:type="simple"><person-group><name name-style="western"><surname>Maldonado</surname><given-names>CJ</given-names></name></person-group> (<year>1990</year>) <source>Systematic catalogue of the <tp:taxon-name><tp:taxon-name-part taxon-name-part-type="family">Reduviidae</tp:taxon-name-part></tp:taxon-name> of the World. Caribbean Journal of Science, Special publication No.</source><publisher-name>1</publisher-name>, <publisher-loc>University of Puerto Rico, Mayagüez</publisher-loc>, <size units="page">694 pp</size>.</mixed-citation></ref><ref id="B20"><mixed-citation xmlns:xlink="http://www.w3.org/1999/xlink" xlink:type="simple"><person-group><name name-style="western"><surname>Maldonado</surname><given-names>CJ</given-names></name><name name-style="western"><surname>Lozada</surname><given-names>RPW</given-names></name></person-group> (<year>1992</year>) <article-title>Key to the group of neotropical wasp-mimetic harpactorine genera and the description of a new species (<tp:taxon-name><tp:taxon-name-part taxon-name-part-type="order">Hemiptera</tp:taxon-name-part></tp:taxon-name>: <tp:taxon-name><tp:taxon-name-part taxon-name-part-type="family">Reduviidae</tp:taxon-name-part></tp:taxon-name>).</article-title><source>Proceedings of the Entomological Society of Washington</source><volume>94</volume>(<issue>1</issue>): <fpage>162</fpage>–<lpage>165</lpage>.</mixed-citation></ref><ref id="B6"><mixed-citation xmlns:xlink="http://www.w3.org/1999/xlink" xlink:type="simple"><person-group><name name-style="western"><surname>Froeschner</surname><given-names>RC</given-names></name></person-group> (<year>1999</year>) <article-title>True bugs (<tp:taxon-name><tp:taxon-name-part taxon-name-part-type="suborder">Heteroptera</tp:taxon-name-part></tp:taxon-name>) of Panama: A synoptic catalog as a contribution to the study of Panamanian biodiversity.</article-title><source>Memoirs of the American Entomological Institute</source><volume>61</volume>: <fpage>1</fpage>–<lpage>393</lpage>.</mixed-citation></ref><ref id="B25"><mixed-citation xmlns:xlink="http://www.w3.org/1999/xlink" xlink:type="simple"><person-group><name name-style="western"><surname>Stål</surname><given-names>C</given-names></name></person-group> (<year>1855</year>) Nya <tp:taxon-name><tp:taxon-name-part taxon-name-part-type="order">Hemiptera</tp:taxon-name-part></tp:taxon-name>. Öfversigt af Kongliga Vetenskaps-Akademiens Förhandlingar 12: 181‒192.</mixed-citation></ref><ref id="B16"><mixed-citation xmlns:xlink="http://www.w3.org/1999/xlink" xlink:type="simple">ICZN [International Comission on Zoological Nomenclature](<year>1999</year>)International code of zoological nomenclature. 4th edn. The International Trust for Zoological Nomenclature, London. <ext-link xlink:href="https://www.iczn.org/the-code/" ext-link-type="uri" xlink:type="simple">https://www.iczn.org/the-code/</ext-link></mixed-citation></ref></ref-list></tp:taxon-treatment>
