# Supplementary material for: ﻿A new species of Neotropiconyttus Kirkaldy (Hemiptera, Reduviidae) in a cacao plantation from the Colombian Napo Province, including a key to species, and taxonomic notes of the genus
Source: Zookeys. 2024 Jul 19;1207:185–204. doi: 10.3897/zookeys.1207.120663 (PMC11283623; doi:10.3897/zookeys.1207.120663)
Supplement: XML Treatment for Neotropiconyttus armandoi [file zookeys.1207.120663-treatment3.xml]

<!DOCTYPE tp:taxon-treatment
  PUBLIC "-//TaxonX//DTD Taxonomic Treatment Publishing DTD v0 20100105//EN" "tax-treatment-NSO.dtd">
<tp:taxon-treatment xmlns:tp="http://www.plazi.org/taxpub"><tp:treatment-meta><kwd-group><label>Taxon classification</label><kwd>
                <named-content content-type="kingdom">Animalia</named-content>
              </kwd><kwd>
                <named-content content-type="order">Hemiptera</named-content>
              </kwd><kwd>
                <named-content content-type="family">Reduviidae</named-content>
              </kwd></kwd-group><mixed-citation publication-type="journal"><person-group><name><surname>Gamboa</surname><given-names>Jean</given-names></name><name><surname>Gil-Santana</surname><given-names>Hélcio R.</given-names></name><name><surname>Gamboa-Tabares</surname><given-names>Armando</given-names></name><name><surname>Martínez-Viuche</surname><given-names>Eidy</given-names></name><name><surname>Serna</surname><given-names>Francisco</given-names></name></person-group><article-title>﻿A new species of <italic><tp:taxon-name><tp:taxon-name-part taxon-name-part-type="genus" reg="Neotropiconyttus">Neotropiconyttus</tp:taxon-name-part></tp:taxon-name></italic> Kirkaldy (<tp:taxon-name><tp:taxon-name-part taxon-name-part-type="order">Hemiptera</tp:taxon-name-part></tp:taxon-name>, <tp:taxon-name><tp:taxon-name-part taxon-name-part-type="family">Reduviidae</tp:taxon-name-part></tp:taxon-name>) in a cacao plantation from the Colombian Napo Province, including a key to species, and taxonomic notes of the genus</article-title><source>Zookeys</source><day>19</day><month>07</month><year>2024</year><volume>1207</volume><fpage>185</fpage><lpage>204</lpage><pub-id pub-id-type="doi">10.3897/zookeys.1207.120663</pub-id></mixed-citation></tp:treatment-meta><tp:nomenclature><label>﻿</label><tp:taxon-name>
              <object-id xmlns:xlink="http://www.w3.org/1999/xlink" content-type="arpha" xlink:type="simple">3C800A94-8332-5AE4-9780-6335AA363037</object-id>
              <tp:taxon-name-part taxon-name-part-type="genus" reg="Neotropiconyttus">Neotropiconyttus</tp:taxon-name-part>
              <tp:taxon-name-part taxon-name-part-type="species" reg="armandoi">armandoi</tp:taxon-name-part>
              <object-id xmlns:xlink="http://www.w3.org/1999/xlink" content-type="zoobank" xlink:type="simple">https://zoobank.org/E42F47F0-E9D1-492D-9D88-9E02163BA2D5</object-id>
            </tp:taxon-name><tp:taxon-authority>Gamboa &amp; Gil-Santana</tp:taxon-authority><tp:taxon-status xmlns:xlink="http://www.w3.org/1999/xlink" xlink:type="simple">sp. nov.</tp:taxon-status><xref ref-type="fig" rid="F2">Figs 5–7</xref><xref ref-type="fig" rid="F3">, 8–16</xref><xref ref-type="fig" rid="F4">, 17–32</xref><xref ref-type="fig" rid="F5">, 33–42</xref></tp:nomenclature><tp:treatment-sec sec-type="type material" id="SECID0EJ1AE"><title>Type material examined.</title><p><bold><italic>Male Holotype.</italic></bold> Colombia: Caquetá, Morelia, Vda. Caldas, Fca. El Porvenir; <named-content xmlns:xlink="http://www.w3.org/1999/xlink" content-type="dwc:verbatimCoordinates" xlink:type="simple"><named-content content-type="geo-json" specific-use="{&#34;type&#34;:&#34;Point&#34;,&#34;coordinates&#34;:[-75.734167,1.499167]}" id="NCID0EX1AE" xlink:type="simple">01°29'57"N, 75°44'03"W</named-content></named-content>, 272 m, 05-Dec.-2021, A. Gamboa// Captura con jama entomológica en dosel (hoja) de [Collected with entomological net in canopy (leaf) of] <italic><tp:taxon-name><tp:taxon-name-part taxon-name-part-type="genus" reg="Theobroma">Theobroma</tp:taxon-name-part><tp:taxon-name-part taxon-name-part-type="species" reg="cacao">cacao</tp:taxon-name-part></tp:taxon-name></italic> (<tp:taxon-name><tp:taxon-name-part taxon-name-part-type="family">Malvaceae</tp:taxon-name-part></tp:taxon-name>)-<tp:taxon-name><tp:taxon-name-part taxon-name-part-type="genus" reg="Theobroma"/><tp:taxon-name-part taxon-name-part-type="species" reg="cacao">cacao</tp:taxon-name-part></tp:taxon-name>//LEUA-42920//[red printed label:] HOLOTYPE (LEUA).</p></tp:treatment-sec><tp:treatment-sec sec-type="diagnosis" id="SECID0EV2AE"><title>Diagnosis.</title><p><italic><tp:taxon-name><tp:taxon-name-part taxon-name-part-type="genus" reg="Neotropiconyttus">Neotropiconyttus</tp:taxon-name-part><tp:taxon-name-part taxon-name-part-type="species" reg="armandoi">armandoi</tp:taxon-name-part></tp:taxon-name></italic> sp. nov. can be distinguished from the congeneric species by the orange pronotum with darker orange symmetrical spots on the anterior lobe (Fig. <xref ref-type="fig" rid="F3">10</xref>).</p></tp:treatment-sec><tp:treatment-sec sec-type="description" id="SECID0EK3AE"><title>Description.</title><p><bold>Male. Measurements (mm)</bold>: Body length: from frons to tip of hemelytra 11.52; to tip of abdomen 8.42. <bold><italic>Head</italic></bold>: length 1.74; anteocular portion (lateral view) 0.39; postocular portion (lateral view) 0.49; head width across eyes 1.56; interocular distance 0.76; eye width 0.41; eye length 0.71; ocellar tubercle width 0.26. Antenna: scape length 3.52; pedicel length 0.86. Labium (lateral view): visible segment II length 0.98; labial segment length III 0.68; labial segment length IV 0.40. <bold><italic>Thorax</italic></bold>: pronotum length (at midline) 1.95; pronotum maximum width 2.23; scutellum length (at midline) 0.59. Hemelytron: total length 8.28; membrane 4.79. Legs (lateral view): foreleg: coxa 0.64; trochanter 0.12; femur 3.31; tibia 3.41; tarsus 0.42; middle leg: coxa 0.26; trochanter 0.21; femur 2.76; tibia 3.32; tarsus 0.45; hind leg: coxa 0.27; trochanter 0.17; femur 3.74; tibia 4.73; tarsus 0.51. <bold><italic>Abdomen</italic></bold>: total length (ventral view, at midline, from anterior margin of sternite II to posterior border of genitalia): 3.88; maximum width 1.49.</p><p><bold>Coloration: <italic>Head</italic></bold>: mostly black; neck orange; ocellar tubercle paler around each ocellus; eyes dark brown (Figs <xref ref-type="fig" rid="F2">5</xref>–<xref ref-type="fig" rid="F3">9</xref>); antenna [distal portion absent]: scape, pedicel, and basal portion of first flagellomeres black (Figs <xref ref-type="fig" rid="F2">5–7</xref>); labium: visible segments: II black, III mostly pale brownish, blackish basally and slightly darker at apex, IV dark brown (Fig. <xref ref-type="fig" rid="F3">9</xref>). <bold><italic>Thorax</italic></bold>: mostly orange, somewhat paler at pleural and sternal areas; pronotum, collar, anterior lobe of pronotum with faint reddish tinge; darker orange symmetrical spots (dorsal part) and small reddish dots (lateral and ventral) on anterior lobe; posterior lobe of pronotum orange with inner portions of humeral areas pale brown; scutellum pale orange; mesepisternum orange with small lateral reddish dots and long reddish spot anteroventrally; metepisternum orange anteriorly and black posteriorly, above the hind coxa (Figs <xref ref-type="fig" rid="F3">10</xref>, <xref ref-type="fig" rid="F3">11</xref>). Hemelytron: generally orange, somewhat translucent, with anterobasal angle, costal margin and a narrow transversal stripe, fainter at median portion and approximately apical ~ 1/4 of membrane pale blackish (Figs <xref ref-type="fig" rid="F2">5–7</xref>). Legs: fore and middle coxae orange and trochanters orange basally and darker distally; hind coxae and trochanters blackish. Femora generally orange; from fore to hind femora basal portion progressively more extensively dark brown to blackish; approximately at middle, a submedian ill-defined narrow pale annulus; apices somewhat darkened, more extensively on hind femora. Fore and middle tibiae orange, the former with small basal and distal dark markings, latter with extreme base and a large subbasal portion dark; hind tibiae pale blackish, apex paler; tarsi dark (Figs <xref ref-type="fig" rid="F2">7</xref>, <xref ref-type="fig" rid="F3">14–16</xref>). <bold><italic>Abdomen</italic></bold>: pale orange (sternites II‒IV), darker orange (sternites V and VI), and blackish (sternite VII), spiracles with the area surrounding them reddish, pygophore blackish (Figs <xref ref-type="fig" rid="F3">12</xref>, <xref ref-type="fig" rid="F3">13</xref>).</p><fig id="F2" position="float" orientation="portrait"><object-id xmlns:xlink="http://www.w3.org/1999/xlink" content-type="doi" xlink:type="simple">10.3897/zookeys.1207.120663.figures5-7</object-id><object-id xmlns:xlink="http://www.w3.org/1999/xlink" content-type="arpha" xlink:type="simple">22595658-7717-5DDD-9B6D-230A71B350F9</object-id><label>Figures 5–7.</label><caption><p><italic><tp:taxon-name><tp:taxon-name-part taxon-name-part-type="genus" reg="Neotropiconyttus">Neotropiconyttus</tp:taxon-name-part><tp:taxon-name-part taxon-name-part-type="species" reg="armandoi">armandoi</tp:taxon-name-part></tp:taxon-name></italic> sp. nov., holotype, male habitus <bold>5</bold> dorsal view <bold>6</bold> ventral view <bold>7</bold> lateral view. Scale bars: 1.0 mm.</p></caption><graphic xmlns:xlink="http://www.w3.org/1999/xlink" xlink:href="zookeys-1207-185_article-120663__-g002.jpg" position="float" orientation="portrait" xlink:type="simple" id="oo_1095675.jpg"><uri content-type="original_file" xlink:type="simple">https://binary.pensoft.net/fig/1095675</uri></graphic></fig><fig id="F3" position="float" orientation="portrait"><object-id xmlns:xlink="http://www.w3.org/1999/xlink" content-type="doi" xlink:type="simple">10.3897/zookeys.1207.120663.figures8-16</object-id><object-id xmlns:xlink="http://www.w3.org/1999/xlink" content-type="arpha" xlink:type="simple">3780C3A7-4D7F-5158-8C18-74E685B502CF</object-id><label>Figures 8–16.</label><caption><p><italic><tp:taxon-name><tp:taxon-name-part taxon-name-part-type="genus" reg="Neotropiconyttus">Neotropiconyttus</tp:taxon-name-part><tp:taxon-name-part taxon-name-part-type="species" reg="armandoi">armandoi</tp:taxon-name-part></tp:taxon-name></italic> sp. nov., holotype, male <bold>8, 9</bold> head <bold>8</bold> dorsal view <bold>9</bold> lateral view <bold>10, 11</bold> thorax <bold>10</bold> dorsal view <bold>11</bold> lateral view <bold>12, 13</bold> abdomen <bold>12</bold> lateral view <bold>13</bold> ventral view <bold>14</bold> foreleg and a middle leg <bold>15</bold> middle leg <bold>16</bold> hind leg. Scale bars: 1.0 mm (<bold>11</bold>); 0.5 mm (<bold>8–10</bold>, <bold>12–16</bold>).</p></caption><graphic xmlns:xlink="http://www.w3.org/1999/xlink" xlink:href="zookeys-1207-185_article-120663__-g003.jpg" position="float" orientation="portrait" xlink:type="simple" id="oo_1095676.jpg"><uri content-type="original_file" xlink:type="simple">https://binary.pensoft.net/fig/1095676</uri></graphic></fig><p><bold>Structure: <italic>Head</italic></bold>: 1.10× as long as wide, labrum triangular 1.38× as long as wide, postclypeal suture deep, frons 0.51× as wide as head width (anterior view), antennal sclerite slightly raised, postantennal spine curved forward, small, apex acute. Eyes large, protruding, glabrous, rounded, and ellipsoid in dorsal and lateral views, respectively, reaching closer and beyond dorsal and ventral margins of the head; postocular region short; ocelli and area between them elevated, the former much closer to eyes than to each other; ellipsoid on tubercles, tubercles anteriorly bounded by postocular suture, which is thin and shallow, curved laterally; just anterior to it, on midline, a small oval fossa; mandibular plate triangular, maxillary plate slightly bulged, postgena reduced, flat posteriorly, gula slightly swollen (Figs <xref ref-type="fig" rid="F3">8</xref>, <xref ref-type="fig" rid="F3">9</xref>); antenna: scape cylindrical, long, somewhat curved; 2.02× as long as head length, base flattened; pedicel 0.24× as long as scape, short, thinner basally; basal portion of basiflagellomeres [the portion still present in the holotype] cylindrical, straight, slightly thicker than scape; remaining portions of basiflagellomere and both distiflagellomeres absent. Labium: [visible] segment II cylindrical, basally curved, 0.47× as long as labium; III slightly curved and reduced, 0.33× as long as labium; IV conical, 0.19× as long as labium. <bold><italic>Thorax</italic></bold>: collar, 0.02× as long as pronotum at midline, lateral areas longer, subtriangular, in dorsal view; pyramid-shaped in lateral view; anterior lobe of pronotum 0.30× as long as pronotum total length, with mesial longitudinal suture deep, absent on hind lobe; lateral portions of anterior lobe slightly swollen; transverse sulcus of pronotum not deep, interrupted submedially by a pair of shallow carinas straight and curved between and laterally to the latter, respectively. Hind lobe with disc smooth, lateral longitudinal sulci well marked at posterior 1/2 to 2/3; humeral angle moderately elevated, rounded at lateral margin. Scutellum with margins elevated, apex thin, acutely pointed. Pleural suture long; epimeron concave; mesoepisternum swollen; metaepisternum rhomboid (lateral view); metepimeron medial lobe narrowing posteriorly (Figs <xref ref-type="fig" rid="F3">10</xref>, <xref ref-type="fig" rid="F3">11</xref>). Hemelytron: 2.13× as long as total abdomen length; membrane ellipsoid, reaching 0.57× hemelytron length total, 2.21× as long as width. Legs: coxa truncated cone-shaped; trochanters, slightly curved; femora enlarged at basal portion and slightly thickened distally, apices with short anterior and posterior projections; tibia generally cylindrical; fore tibia slightly curved basally, enlarged apically where there is a small spur and a mesial comb; middle tibiae straight, slightly thickened at apex; hind tibiae somewhat enlarged at subbasal 1/3; tarsi thickening distally towards the apex (Figs <xref ref-type="fig" rid="F3">14–16</xref>). <bold><italic>Abdomen</italic></bold>: 1.98× as long as pronotum total length. Dorsal aspect, segments II‒VII, each from 0.12× to 0.17× as long as abdomen total length, and pygophore 0.09× as long as abdomen total length. Posterior margin of segment VIII exposed ventrally, wider laterally, and shorter at median portion (Figs <xref ref-type="fig" rid="F3">12</xref>, <xref ref-type="fig" rid="F3">13</xref>).</p><p><bold>Vestiture: <italic>Head</italic></bold>: labrum glabrous; clypeus, gena, mandibular plate, maxillary plate, and buccula with suberect and slightly pale curved setae, on clypeus distributed on the lower 2/3; frons mostly glabrous with three setae between postantennal spines; vertex mostly glabrous with very few pale setae near margins surrounding eyes; ocellar tubercles with suberect, slightly curved pale and some darkened setae; postocular region with few erect and curved pale and some darkened setae on dorsal and lateral areas; neck glabrous; gula with thick and curved and denser blackish setae on median portion, forming a pubescence (Figs <xref ref-type="fig" rid="F4">17</xref>, <xref ref-type="fig" rid="F4">18</xref>). Antenna: scape with few slightly curved, suberect setae, shorter than scape width; pedicel, except the glabrous base, covered by numerous erect and suberect, short and long, straight and curved dark setae, length subequal to pedicel diameter, one seta longer and thinner than others on apex (Fig. <xref ref-type="fig" rid="F4">19</xref>). Labium: segment II (first visible) with few curved pale setae, on anterior portion, although variable in their length, all shorter than segment diameter; III and IV with very few curved, short, pale setae (Fig. <xref ref-type="fig" rid="F4">20</xref>). <bold><italic>Thorax</italic></bold>: anterior margin of prothorax, including collar, propleura and sternal portion, densely setose, forming a pubescence of long, thin, somewhat darkened setae; midline of collar with long sparser pale setae; remaining portions of pronotum generally covered by scattered thin, moderately long, curved or straight pale setae, somewhat more numerous on posterior margin; anterior portions of propleura with numerous long, thin, darkened setae; proepimeron setose; mesoepisternum with setae, denser and longer mesially; mesepimeron covered with very dense short setae; metepisternum with denser setae ventrally (Figs <xref ref-type="fig" rid="F4">21</xref>, <xref ref-type="fig" rid="F4">22</xref>). Hemelytron: clavus with short, pale, decumbent, curved setae, which are more numerous on basal portion; corium with similar setae more numerous over veins; membrane glabrous (Fig. <xref ref-type="fig" rid="F4">26</xref>). Legs: coxae: setae suberect, curved, at least with three different sizes, maximum length 1/2 of coxa diameter in lateral view, on foreleg very numerous on posterior surface, on middle and hind legs very numerous on anterior and posterior surface; trochanter with numerous setae on anterior, mesial, and posterior surfaces, maximum length subequal to coxa diameter in lateral view. Femora, with setae of at least three lengths, some longer than femur width; on basal portion, they are more numerous, forming a pubescence of dense, erect, brush-like setae ventrally; laterally few setae. Tibia covered by many suberect, subdecumbent, and decumbent setae, except basally; setae longer and more abundant proximally, fore, middle, and hind tibiae with long setae densely packed on the tibia apex in medial surface (Figs <xref ref-type="fig" rid="F4">23–25</xref>). Setae on tarsi suberect, several of which longer than twice tarsus diameter. <bold><italic>Abdomen</italic></bold>: lateral margin of tergites II‒VI with very few, short, curved, and suberect setae; tergite VII with numerous setae of different sizes; sternites II‒VII with setae on ventral side of different sizes, curved, and suberect, some setae slightly shorter than parameres length, sternite VIII glabrous (Figs <xref ref-type="fig" rid="F4">27–32</xref>).</p><fig id="F4" position="float" orientation="portrait"><object-id xmlns:xlink="http://www.w3.org/1999/xlink" content-type="doi" xlink:type="simple">10.3897/zookeys.1207.120663.figures17-32</object-id><object-id xmlns:xlink="http://www.w3.org/1999/xlink" content-type="arpha" xlink:type="simple">D0C13ADC-EE64-5507-A688-0F3FF2940169</object-id><label>Figures 17–32.</label><caption><p><italic><tp:taxon-name><tp:taxon-name-part taxon-name-part-type="genus" reg="Neotropiconyttus">Neotropiconyttus</tp:taxon-name-part><tp:taxon-name-part taxon-name-part-type="species" reg="armandoi">armandoi</tp:taxon-name-part></tp:taxon-name></italic> sp. nov., holotype, male <bold>17</bold> dorso-anterior view head <bold>18</bold> lateral view head <bold>19</bold> antenna <bold>20</bold> labium and ventral portion of head and, lateral view <bold>21, 22</bold> thorax <bold>21</bold> dorsal view, <bold>22</bold> lateral view <bold>23–25</bold> inner surface of apical portion of tibiae <bold>23</bold> fore tibia <bold>24</bold> middle tibia <bold>25</bold> hind tibia <bold>26</bold> posterior margin of pronotum scutellum and hemelytra <bold>27</bold> lateral view abdomen <bold>28</bold> ventral view abdomen <bold>29–32</bold> pygophore <bold>29</bold> dorsal view <bold>30</bold> lateral view, including the VII and posterior margin of VIII abdominal segments <bold>31</bold> ventral view <bold>32</bold> posterior view, including the dorsal portion of VII abdominal segment. Scale bars: 300 µm (<bold>23, 25, 29, 31</bold>); 400 µm (<bold>24</bold>); 500 µm (<bold>17, 20, 30, 32</bold>); 1.0 mm (<bold>18, 21, 22, 26–28</bold>); 2.0 mm (<bold>19</bold>).</p></caption><graphic xmlns:xlink="http://www.w3.org/1999/xlink" xlink:href="zookeys-1207-185_article-120663__-g004.jpg" position="float" orientation="portrait" xlink:type="simple" id="oo_1095677.jpg"><uri content-type="original_file" xlink:type="simple">https://binary.pensoft.net/fig/1095677</uri></graphic></fig><p><bold>Genitalia</bold>: Pygophore: mostly black, in dorsal view: 1.12× as long as maximum (anterior) width, concave, slightly narrower in middle and posterior portions; in ventral view wider anteriorly, anterior surface 0.67× as wide as total length, ventrally swollen, with anterior mesial folds extending posteriorly for 0.43× the total length of pygophore; in lateral view, scalene-triangle-shaped, subtrapezoidal, posterior margin upwards. Vestiture: setae yellowish orange, curved, subdecumbent, and with different lengths, several slightly longer than 0.75× pygophore length (lateral view), more numerous on ventral surface (Figs <xref ref-type="fig" rid="F4">29</xref>–<xref ref-type="fig" rid="F5">36</xref>). Parameres: dark brown and black, symmetrical, elongated; right paramere broad basally, cylindrical both proximal and distally, rounded apically, apex with erect and slightly curved setae (~ 8) of different lengths, distal 1/2 with a dorsal seta decumbent and short; left paramere slightly warped from drying (Figs <xref ref-type="fig" rid="F4">29</xref>–<xref ref-type="fig" rid="F5">36</xref>). Phallus: flat dorsoventrally. Articulatory apparatus (dorsal view): basal plate, in dorsal and lateral views, with subrounded arms and with 1/2 to 1/3 of the length in comparison of that of the phallus, inflected distally, basal plate bridge 0.58× as long as right arm of the articulatory apparatus (Figs <xref ref-type="fig" rid="F5">37–42</xref>). Dorsal phallothecal plate: elongated, weakly sclerotized, subrectangular in dorsal view, elongated posteriorly, slightly curved anteriorly, proximal part with punctures, distal part smooth, laminate and translucent, and with wrinkled margins; struts with subparallel arms slightly curved, joined distally (Figs <xref ref-type="fig" rid="F5">37–42</xref>). Endosoma: endosoma wall translucent, faintly rugous, slightly wrinkled apically. Three processes of endosoma: a large pale U-shaped to subrounded basal process formed by diffuse thickening; a median subspherical process lying between the lateral arms of the U-shaped basal process and formed by a grouping of small thickenings and a subdistal large darkened endosoma process formed by numerous small acute processes (Figs <xref ref-type="fig" rid="F5">37–42</xref>).</p><fig id="F5" position="float" orientation="portrait"><object-id xmlns:xlink="http://www.w3.org/1999/xlink" content-type="doi" xlink:type="simple">10.3897/zookeys.1207.120663.figures33-42</object-id><object-id xmlns:xlink="http://www.w3.org/1999/xlink" content-type="arpha" xlink:type="simple">975A9296-1228-51F0-84AF-E0D377C3678C</object-id><label>Figures 33–42.</label><caption><p><italic><tp:taxon-name><tp:taxon-name-part taxon-name-part-type="genus" reg="Neotropiconyttus">Neotropiconyttus</tp:taxon-name-part><tp:taxon-name-part taxon-name-part-type="species" reg="armandoi">armandoi</tp:taxon-name-part></tp:taxon-name></italic> sp. nov., holotype, male genitalia <bold>33–36</bold> pygophore and parameres, general outline <bold>33</bold> dorsal view <bold>34</bold> lateral view <bold>35</bold> ventral view <bold>36</bold> posterior view <bold>37–39</bold> aedeagus <bold>37</bold> dorsal view <bold>38</bold> lateral view <bold>39</bold> ventral view <bold>40–42</bold> aedeagus with endosoma completely inflated <bold>40</bold> dorsal view <bold>41</bold> lateral view <bold>42</bold> ventral view. Scale bars: 0.3 mm (<bold>36</bold>); 0.2 mm (<bold>33–35, 37–42</bold>).</p></caption><graphic xmlns:xlink="http://www.w3.org/1999/xlink" xlink:href="zookeys-1207-185_article-120663__-g005.jpg" position="float" orientation="portrait" xlink:type="simple" id="oo_1095678.jpg"><uri content-type="original_file" xlink:type="simple">https://binary.pensoft.net/fig/1095678</uri></graphic></fig></tp:treatment-sec><tp:treatment-sec sec-type="etymology" id="SECID0E5IAG"><title>Etymology.</title><p><italic><tp:taxon-name><tp:taxon-name-part taxon-name-part-type="genus" reg="Neotropiconyttus">Neotropiconyttus</tp:taxon-name-part><tp:taxon-name-part taxon-name-part-type="species" reg="armandoi">armandoi</tp:taxon-name-part></tp:taxon-name></italic> sp. nov. is named in memory of Armando Gamboa Torres (1955–2007), father of the first and third authors herein. Armando was a primary and secondary school teacher who, every day after his long working hours, devoted his time to agriculture. As time went by, he gathered an important set of empirical knowledge of crops in traditional agroecosystems of the Amazon region, such as banana (<italic><tp:taxon-name><tp:taxon-name-part taxon-name-part-type="genus" reg="Musa">Musa</tp:taxon-name-part></tp:taxon-name></italic> spp. - <tp:taxon-name><tp:taxon-name-part taxon-name-part-type="family">Musaceae</tp:taxon-name-part></tp:taxon-name>), cassava (<italic><tp:taxon-name><tp:taxon-name-part taxon-name-part-type="genus" reg="Manihot">Manihot</tp:taxon-name-part><tp:taxon-name-part taxon-name-part-type="species" reg="esculenta">esculenta</tp:taxon-name-part></tp:taxon-name></italic> Crantz - <tp:taxon-name><tp:taxon-name-part taxon-name-part-type="family">Euphorbiaceae</tp:taxon-name-part></tp:taxon-name>), sugarcane (<italic><tp:taxon-name><tp:taxon-name-part taxon-name-part-type="genus" reg="Saccharum">Saccharum</tp:taxon-name-part><tp:taxon-name-part taxon-name-part-type="species" reg="officinarum">officinarum</tp:taxon-name-part></tp:taxon-name></italic> L. - <tp:taxon-name><tp:taxon-name-part taxon-name-part-type="family">Poaceae</tp:taxon-name-part></tp:taxon-name>), and corn (<italic><tp:taxon-name><tp:taxon-name-part taxon-name-part-type="genus" reg="Zea">Zea</tp:taxon-name-part><tp:taxon-name-part taxon-name-part-type="species" reg="mays">mays</tp:taxon-name-part></tp:taxon-name></italic> L. - <tp:taxon-name><tp:taxon-name-part taxon-name-part-type="family">Poaceae</tp:taxon-name-part></tp:taxon-name>). Thereby, Armando ingrained his interest in agriculture throughout his life in all “his” kids.</p></tp:treatment-sec><tp:treatment-sec sec-type="distribution" id="SECID0ELLAG"><title>Distribution.</title><p>Colombia (Caquetá).</p></tp:treatment-sec><tp:treatment-sec sec-type="type locality" id="SECID0EQLAG"><title>Type locality.</title><p>Colombia, Caquetá, Morelia, Vda. Caldas, Fca. El Porvenir, 01°29'57"N, 75°44'03"W 272 m.</p></tp:treatment-sec></tp:taxon-treatment>
