# Supplementary material for: ﻿A new species of Neotropiconyttus Kirkaldy (Hemiptera, Reduviidae) in a cacao plantation from the Colombian Napo Province, including a key to species, and taxonomic notes of the genus
Source: Zookeys. 2024 Jul 19;1207:185–204. doi: 10.3897/zookeys.1207.120663 (PMC11283623; doi:10.3897/zookeys.1207.120663)
Supplement: XML Treatment for Neotropiconyttus dama [file zookeys.1207.120663-treatment4.xml]

<!DOCTYPE tp:taxon-treatment
  PUBLIC "-//TaxonX//DTD Taxonomic Treatment Publishing DTD v0 20100105//EN" "tax-treatment-NSO.dtd">
<tp:taxon-treatment xmlns:tp="http://www.plazi.org/taxpub"><tp:treatment-meta><kwd-group><label>Taxon classification</label><kwd>
                <named-content content-type="kingdom">Animalia</named-content>
              </kwd><kwd>
                <named-content content-type="order">Hemiptera</named-content>
              </kwd><kwd>
                <named-content content-type="family">Reduviidae</named-content>
              </kwd></kwd-group><mixed-citation publication-type="journal"><person-group><name><surname>Gamboa</surname><given-names>Jean</given-names></name><name><surname>Gil-Santana</surname><given-names>Hélcio R.</given-names></name><name><surname>Gamboa-Tabares</surname><given-names>Armando</given-names></name><name><surname>Martínez-Viuche</surname><given-names>Eidy</given-names></name><name><surname>Serna</surname><given-names>Francisco</given-names></name></person-group><article-title>﻿A new species of <italic><tp:taxon-name><tp:taxon-name-part taxon-name-part-type="genus" reg="Neotropiconyttus">Neotropiconyttus</tp:taxon-name-part></tp:taxon-name></italic> Kirkaldy (<tp:taxon-name><tp:taxon-name-part taxon-name-part-type="order">Hemiptera</tp:taxon-name-part></tp:taxon-name>, <tp:taxon-name><tp:taxon-name-part taxon-name-part-type="family">Reduviidae</tp:taxon-name-part></tp:taxon-name>) in a cacao plantation from the Colombian Napo Province, including a key to species, and taxonomic notes of the genus</article-title><source>Zookeys</source><day>19</day><month>07</month><year>2024</year><volume>1207</volume><fpage>185</fpage><lpage>204</lpage><pub-id pub-id-type="doi">10.3897/zookeys.1207.120663</pub-id></mixed-citation></tp:treatment-meta><tp:nomenclature><label>﻿</label><tp:taxon-name>
              <object-id xmlns:xlink="http://www.w3.org/1999/xlink" content-type="arpha" xlink:type="simple">E0341C0B-2AE6-5D52-8390-3DC3E378484D</object-id>
              <tp:taxon-name-part taxon-name-part-type="genus" reg="Neotropiconyttus">Neotropiconyttus</tp:taxon-name-part>
              <tp:taxon-name-part taxon-name-part-type="species" reg="dama">dama</tp:taxon-name-part>
            </tp:taxon-name><tp:taxon-authority>(Burmeister, 1838)</tp:taxon-authority><xref ref-type="fig" rid="F6">Figs 43–51</xref><tp:nomenclature-citation-list><tp:nomenclature-citation><tp:taxon-name>
                  <tp:taxon-name-part taxon-name-part-type="genus" reg="Myocoris">Myocoris</tp:taxon-name-part>
                  <tp:taxon-name-part taxon-name-part-type="species" reg="dama">dama</tp:taxon-name-part>
                </tp:taxon-name><comment>Burmeister, 1838: 105 [description]; <xref ref-type="bibr" rid="B28">Walker 1873</xref>: 130 [catalog].</comment></tp:nomenclature-citation><tp:nomenclature-citation><tp:taxon-name>
                  <tp:taxon-name-part taxon-name-part-type="genus" reg="Amaurosphodrus">Amaurosphodrus</tp:taxon-name-part>
                  <tp:taxon-name-part taxon-name-part-type="species" reg="dama">dama</tp:taxon-name-part>
                </tp:taxon-name><comment>; <xref ref-type="bibr" rid="B27">Stål 1872</xref>: 82 [catalog]; <xref ref-type="bibr" rid="B18">Lethierry and Severin 1896</xref>: 178 [catalog].</comment></tp:nomenclature-citation><tp:nomenclature-citation><tp:taxon-name>
                  <tp:taxon-name-part taxon-name-part-type="genus" reg="Neotropiconyttus">Neotropiconyttus</tp:taxon-name-part>
                  <tp:taxon-name-part taxon-name-part-type="species" reg="dama">dama</tp:taxon-name-part>
                </tp:taxon-name><comment>; <xref ref-type="bibr" rid="B29">Wygodzinsky 1949</xref>: 42 [catalog]; <xref ref-type="bibr" rid="B19">Maldonado 1990</xref>: 241 [catalog]; <xref ref-type="bibr" rid="B20">Maldonado and Lozada 1992</xref>: 165 [comparison with other species based on color characteristics].</comment></tp:nomenclature-citation></tp:nomenclature-citation-list></tp:nomenclature><tp:treatment-sec sec-type="distribution" id="SECID0E5OAG"><title>Distribution.</title><p>Brazil.</p></tp:treatment-sec><tp:treatment-sec sec-type="type material" id="SECID0EDPAG"><title>Type material examined.</title><p><italic><tp:taxon-name><tp:taxon-name-part taxon-name-part-type="genus" reg="Myocoris">Myocoris</tp:taxon-name-part><tp:taxon-name-part taxon-name-part-type="species" reg="dama">dama</tp:taxon-name-part></tp:taxon-name></italic> Burmeister, 1838. Brazil: three female syntypes: [printed label] 2780 // [handwritten green label] <italic>Dama</italic> / <italic><tp:taxon-name><tp:taxon-name-part taxon-name-part-type="genus" reg="Neotropiconyttus">N.</tp:taxon-name-part></tp:taxon-name></italic> // [handwritten green label] Parà [Pará] Sieber // [printed red label] Typus; [handwritten] 2780 // [handwritten] <sup>x</sup><italic><tp:taxon-name><tp:taxon-name-part taxon-name-part-type="genus" reg="Neotropiconyttus">Neotropiconyttus</tp:taxon-name-part></tp:taxon-name></italic> / <italic>dama</italic> (Burm.) / Paratypus ♀ // [handwritten green label] Para / Sieber // [printed red label] Paratypus; [handwritten] 2780 // [handwritten] <sup>x</sup><italic><tp:taxon-name><tp:taxon-name-part taxon-name-part-type="genus" reg="Neotropiconyttus">Neotropiconyttus</tp:taxon-name-part></tp:taxon-name></italic> / <italic>dama</italic> (Burm.) / Paratypus ♀ // [handwritten green label] Para / Sieber // [printed red label] Paratypus (<named-content xmlns:xlink="http://www.w3.org/1999/xlink" content-type="dwc:institutional_code" xlink:title="Museum für Naturkunde Berlin, Leibniz Institute for Evolution and Biodiversity Science" xlink:href="http://grbio.org/institution/museum-f%C3%BCr-naturkunde-berlin" xlink:type="simple">MFNB</named-content>).</p><p><italic><tp:taxon-name><tp:taxon-name-part taxon-name-part-type="genus" reg="Neotropiconyttus">Neotropiconyttus</tp:taxon-name-part><tp:taxon-name-part taxon-name-part-type="species" reg="dama">dama</tp:taxon-name-part></tp:taxon-name></italic> was described based on specimens from the State of Pará, Brazil (<xref ref-type="bibr" rid="B1">Burmeister 1838</xref>). In the <named-content xmlns:xlink="http://www.w3.org/1999/xlink" content-type="dwc:institutional_code" xlink:title="Museum für Naturkunde Berlin, Leibniz Institute for Evolution and Biodiversity Science" xlink:href="http://grbio.org/institution/museum-f%C3%BCr-naturkunde-berlin" xlink:type="simple">MFNB</named-content>, there are three female type specimens of <italic><tp:taxon-name><tp:taxon-name-part taxon-name-part-type="genus" reg="Neotropiconyttus">N.</tp:taxon-name-part><tp:taxon-name-part taxon-name-part-type="species" reg="dama">dama</tp:taxon-name-part></tp:taxon-name></italic>. One specimen is labeled as “Typus” (Figs <xref ref-type="fig" rid="F6">43–45</xref>); the others are labeled as “Paratypus” (Figs <xref ref-type="fig" rid="F6">46–51</xref>). All of them are considered as syntypes in this work, following Art. 73.2 of the <xref ref-type="bibr" rid="B16">ICZN (1999)</xref>. Notably, all the syntypes have a green label stating, besides the name of the Brazilian state of Pará, the name of “Sieber.” Friedrich Wilhelm Sieber was a servant and preparator of Johann Centurius Count von Hoffmannsegg, who obtained permission from the King of Portugal to visit Brazil to collect insects. Leaving Lisbon in 1801, Sieber went to the Province of Pará, where he stayed for 12 years, collecting not only in the vicinity of Belém but also in different areas of the provinces of Pará and Rio Negro (currently, state of Amazonas) (<xref ref-type="bibr" rid="B22">Papavero 1971</xref>). Therefore, the precise type locality of the species in this large region remains uncertain.</p><fig id="F6" position="float" orientation="portrait"><object-id xmlns:xlink="http://www.w3.org/1999/xlink" content-type="doi" xlink:type="simple">10.3897/zookeys.1207.120663.figures43-51</object-id><object-id xmlns:xlink="http://www.w3.org/1999/xlink" content-type="arpha" xlink:type="simple">A2BC1871-7909-50B0-8BEC-E96285AA83B5</object-id><label>Figures 43–51.</label><caption><p><italic><tp:taxon-name><tp:taxon-name-part taxon-name-part-type="genus" reg="Neotropiconyttus">Neotropiconyttus</tp:taxon-name-part><tp:taxon-name-part taxon-name-part-type="species" reg="dama">dama</tp:taxon-name-part></tp:taxon-name></italic> (Burmeister, 1838), syntypes, females <bold>43–45</bold> specimen labeled as “Typus” <bold>43</bold> dorsal view <bold>44</bold> lateral view <bold>45</bold> labels <bold>46–51</bold> specimens labeled as “Paratypus” <bold>46</bold> dorsal view <bold>47</bold> lateral view <bold>48</bold> labels <bold>49</bold> dorsal view <bold>50</bold> lateral view <bold>51</bold> labels.</p></caption><graphic xmlns:xlink="http://www.w3.org/1999/xlink" xlink:href="zookeys-1207-185_article-120663__-g006.jpg" position="float" orientation="portrait" xlink:type="simple" id="oo_1095679.jpg"><uri content-type="original_file" xlink:type="simple">https://binary.pensoft.net/fig/1095679</uri></graphic></fig></tp:treatment-sec><tp:treatment-sec sec-type="Morphological remarks" id="SECID0EDUAG"><title>Morphological remarks.</title><p>General length 12‒12.5 mm. General color blackish; labium with distal 1/2 of second and third visible labial segments variably paler; neck, prothorax, and mesothorax mostly reddish; humeral angles, posterior margins of mesopleura and mesosternum, and most of metapleura dark to blackish. Legs: except for fore coxae and a portion of fore trochanters, which are reddish, the remaining portions of the legs mostly dark to blackish; dorsal portion of distal ~ 2/3 of fore femora paler, and ill-defined pale yellowish annuli; middle and hind femora with submedian distal pale whitish to yellowish annuli; hemelytra darkened. Abdomen: sternites mostly yellowish with the following portions or markings blackish: narrowly basally on sternite II and adjacent connexival portion; on segments IV‒VII: connexivum and shortly adjacent portion, median markings of variable extension on respective sternites, and genitalia.</p></tp:treatment-sec><ref-list><ref id="B28"><mixed-citation xmlns:xlink="http://www.w3.org/1999/xlink" xlink:type="simple"><person-group><name name-style="western"><surname>Walker</surname><given-names>F</given-names></name></person-group> (<year>1873</year>) <source>Catalogue of the specimens of <tp:taxon-name><tp:taxon-name-part taxon-name-part-type="order">Hemiptera</tp:taxon-name-part></tp:taxon-name><tp:taxon-name><tp:taxon-name-part taxon-name-part-type="suborder">Heteroptera</tp:taxon-name-part></tp:taxon-name> in the Collection of the British Museum (Part VIII).</source><publisher-name>Printed for the Trustees of the British Museum</publisher-name>, <publisher-loc>London</publisher-loc>, <size units="page">220 pp</size>.</mixed-citation></ref><ref id="B27"><mixed-citation xmlns:xlink="http://www.w3.org/1999/xlink" xlink:type="simple"><person-group><name name-style="western"><surname>Stål</surname><given-names>C</given-names></name></person-group> (<year>1872</year>) <article-title>Enumeratio Hemipterorum. Bidrag till en företeckning öfver alla hittils kända <tp:taxon-name><tp:taxon-name-part taxon-name-part-type="order">Hemiptera</tp:taxon-name-part></tp:taxon-name>, jemte systematiska meddelanden. 2.</article-title><source>Kongliga Svenska Vetenskaps-Akademiens Handlingar</source><volume>10</volume>(<issue>4</issue>): <fpage>1</fpage>–<lpage>159</lpage>.</mixed-citation></ref><ref id="B18"><mixed-citation xmlns:xlink="http://www.w3.org/1999/xlink" xlink:type="simple"><person-group><name name-style="western"><surname>Lethierry</surname><given-names>L</given-names></name><name name-style="western"><surname>Severin</surname><given-names>G</given-names></name></person-group> (<year>1896</year>) <source>Catalogue général des Hémiptères. Tome III. Hétéroptères. R.</source><publisher-name>Friedländer &amp; Fils</publisher-name>, <publisher-loc>Libraires-Éditeurs, Berlin</publisher-loc>, <size units="page">275 pp</size>.</mixed-citation></ref><ref id="B29"><mixed-citation xmlns:xlink="http://www.w3.org/1999/xlink" xlink:type="simple"><person-group><name name-style="western"><surname>Wygodzinsky</surname><given-names>P</given-names></name></person-group> (<year>1949</year>) <article-title>Elenco sistematico de los reduviiformes americanos. Instituto de Medicina Regional de la Universidad Nacional de Tucumán.</article-title><source>Monografia</source><volume>1</volume>: <fpage>1</fpage>–<lpage>102</lpage>.</mixed-citation></ref><ref id="B19"><mixed-citation xmlns:xlink="http://www.w3.org/1999/xlink" xlink:type="simple"><person-group><name name-style="western"><surname>Maldonado</surname><given-names>CJ</given-names></name></person-group> (<year>1990</year>) <source>Systematic catalogue of the <tp:taxon-name><tp:taxon-name-part taxon-name-part-type="family">Reduviidae</tp:taxon-name-part></tp:taxon-name> of the World. Caribbean Journal of Science, Special publication No.</source><publisher-name>1</publisher-name>, <publisher-loc>University of Puerto Rico, Mayagüez</publisher-loc>, <size units="page">694 pp</size>.</mixed-citation></ref><ref id="B20"><mixed-citation xmlns:xlink="http://www.w3.org/1999/xlink" xlink:type="simple"><person-group><name name-style="western"><surname>Maldonado</surname><given-names>CJ</given-names></name><name name-style="western"><surname>Lozada</surname><given-names>RPW</given-names></name></person-group> (<year>1992</year>) <article-title>Key to the group of neotropical wasp-mimetic harpactorine genera and the description of a new species (<tp:taxon-name><tp:taxon-name-part taxon-name-part-type="order">Hemiptera</tp:taxon-name-part></tp:taxon-name>: <tp:taxon-name><tp:taxon-name-part taxon-name-part-type="family">Reduviidae</tp:taxon-name-part></tp:taxon-name>).</article-title><source>Proceedings of the Entomological Society of Washington</source><volume>94</volume>(<issue>1</issue>): <fpage>162</fpage>–<lpage>165</lpage>.</mixed-citation></ref><ref id="B1"><mixed-citation xmlns:xlink="http://www.w3.org/1999/xlink" xlink:type="simple"><person-group><name name-style="western"><surname>Burmeister</surname><given-names>H</given-names></name></person-group> (<year>1838</year>) <article-title>Some account of the genus <italic><tp:taxon-name><tp:taxon-name-part taxon-name-part-type="genus">Myocoris</tp:taxon-name-part></tp:taxon-name></italic>, of the family <tp:taxon-name><tp:taxon-name-part taxon-name-part-type="tribe">Reduvini</tp:taxon-name-part></tp:taxon-name>.</article-title><source>Transactions of the Royal Entomological Society of London</source><volume>2</volume>(<issue>2</issue>): <fpage>102</fpage>–<lpage>107</lpage>. <ext-link xlink:href="10.1111/j.1365-2311.1836.tb00303.x" ext-link-type="doi" xlink:type="simple">https://doi.org/10.1111/j.1365-2311.1836.tb00303.x</ext-link></mixed-citation></ref><ref id="B16"><mixed-citation xmlns:xlink="http://www.w3.org/1999/xlink" xlink:type="simple">ICZN [International Comission on Zoological Nomenclature](<year>1999</year>)International code of zoological nomenclature. 4th edn. The International Trust for Zoological Nomenclature, London. <ext-link xlink:href="https://www.iczn.org/the-code/" ext-link-type="uri" xlink:type="simple">https://www.iczn.org/the-code/</ext-link></mixed-citation></ref><ref id="B22"><mixed-citation xmlns:xlink="http://www.w3.org/1999/xlink" xlink:type="simple"><person-group><name name-style="western"><surname>Papavero</surname><given-names>N</given-names></name></person-group> (<year>1971</year>) <source>Essays on the history of Neotropical Dipterology, with special reference to collectors (1750–1905). Vol. 1.</source><publisher-name>Universidade de São Paulo</publisher-name>, <publisher-loc>São Paulo</publisher-loc>, <size units="page">216 pp</size>. <ext-link xlink:href="10.5962/bhl.title.101715" ext-link-type="doi" xlink:type="simple">https://doi.org/10.5962/bhl.title.101715</ext-link></mixed-citation></ref></ref-list></tp:taxon-treatment>
